# Supplementary material for: Hydrogen sulfide alleviates hyperoxia effects on mitochondria in human developing airway smooth muscle
Source: JCI Insight. 2026 Mar 10;11(8):e191475. doi: 10.1172/jci.insight.191475 (PMC13135401; doi:10.1172/jci.insight.191475)
Supplement: Supporting data values [file jciinsight-11-191475-s144.xlsx]

## Sheet: Fig. 1A
	CBS protein expression
	Scr shRNA		Scr shRNA		CBS shRNA		CBS shRNA
	21% O2		40% O2		21% O2		40% O2
	0		-58.7153		-78.8968		-92.2728
	0		-47.812		-58.5259		-76.7174
	0		-51.2177		-33.7988		-73.1824
	0		-0.415322		-81.2751		-58.7491
	0		-11.7653		-52.5782		-45.6958
	0				-77.7127		-87.5308
	0		-35.5509		-36.5165		-58.4212
	0		-37.5009		-71.7236		-85.0282
	0		-10.1839		-62.4121		-50.4176

## Sheet: Fig. 1B
	CSE Protein Expression
	Scr shRNA		Scr shRNA		CBS shRNA		CBS shRNA
	21% O2		40% O2		21% O2		40% O2
	0		20.6915		76.7033		25.9545
	0		49.1103		-1.77623		5.68508
	0				51.9457		76.81
	0		-9.05447		49.2709		-10.6767
	0		40.2544		-36.5589		-22.6437
	0		45.9172		78.9276
	0		-9.44323		-7.67385		-6.88949
	0		-20.8614		-51.6756		-23.4231
	0		51.5206		-7.40101		20.6985

## Sheet: Fig. 2A
	MitoTracker Aspect Ratio								MitoTracker Form Factor
	Scr shRNA		Scr shRNA		CBS shRNA		CBS shRNA		Scr shRNA		Scr shRNA		CBS shRNA		CBS shRNA
	21% O2		40% O2		21% O2		40% O2		21% O2		40% O2		21% O2		40% O2
	3.31783		3.03326		2.62488		2.96501		2.90454		2.28353		2.08206		1.9982
	2.58946		2.3295		2.18548		2.49572		2.22331		2.89799		2.28643		3.06466
	2.61085		2.55422		2.13213		2.54948		2.70613		2.75116		2.67959		2.45541
	2.55577		2.56985		2.4278		2.90454		1.88296		2.04536		1.90486		2.3376
	2.91119		2.78156		2.65058		2.56903		2.70871		2.53592		2.48854		2.48943
	3.29797		3.36734		3.5545		3.76366		2.96924		2.71823		2.77999		3.03
	3.38396		2.94257		3.68294		3.46696		3.13141		2.33199		2.93427		2.75461
	2.99353		3.15458		3.31143		3.161		1.91617		1.74478		1.94295		1.52448
	2.96384		3.10732		3.28492		2.93793		2.12697		1.87086		2.38789		2.7011

## Sheet: Fig. 2B
	MitoSOX
	Scr shRNA		Scr shRNA		CBS shRNA		CBS shRNA
	21% O2		40% O2		21% O2		40% O2
	1385.7		1806.26		1241.44		1775.15
	1618.75		1756.8		1363.92		1553.29
	617.018		1101.12		640.668		1379.86
	634.861		1049.88		541.39		879.74
	592		1234		638		1137
	513		1326		646		1144

## Sheet: Fig. 3A
	Seahorse mitochondrial stress test timecourse
	Time points	Scr shRNA							Scr shRNA							CBS shRNA							CBS shRNA
		21% O2							40% O2							21% O2							40% O2
	1	79.62	102.64	92.22	131.56	67.28	300.44		55.37	73.01	82.11	144.77	63.62	230.32		88.49	93.54	166.77	108.63	74.57	262.34		66.01	80.52	147.8	137.44	79.16	162.86
	2	75.51	99.15	87.52	126.3	66.23	292.89		51.59	71.14	78.95	139.12	61.56	224.46		84.84	90.47	161.93	103.07	73.72	253.86		61.55	78.35	142.81	128.52	74.69	155.29
	3	75.73	97.43	87.17	129.12	64.77	289.26		50.5	71.74	75.93	140.08	61.44	222.97		86.55	88.84	158.96	103.75	73.26	249.54		60.8	77.21	142.29	127.12	75.67	153.44
	4	44.28	42.27	38.85	55.02	34.12	157.51		23.65	23.83	31.05	43.89	21.33	130.02		48.96	42.6	93.85	48.45	40.02	160.12		34.68	35.93	86.44	42.28	14.61	102.02
	5	45.49	42.83	40.42	57.03	31.69	158.24		26.58	24.11	31.51	51.83	25.16	122.52		53.16	43.4	93.09	49.54	35.2	163.26		36.8	34.85	87.56	50.42	19.54	102.93
	6	45.83	43.7	41.55	55.4	30.1	159.46		27.34	26.45	32.52	60.96	24.59	121.98		52.62	43.38	96.44	48.43	34.48	163.24		35.47	36.01	90.07	59.45	20.88	102.36
	7	89.82	114.96	123.1	187.26	69.12	481.69		71.81	85.52	115.89	183.43	55.22	344.74		86.34	99.8	188.46	94.94	76.29	368.16		71.58	95.19	166.99	147.24	61.67	204.07
	8	88.99	107.29	108.11	175.92	65.16	463.42		68.29	81.92	102.45	162.59	52.23	334.67		93.68	98.39	177.99	97.84	75.99	347.02		74.14	89.97	157.53	131.88	52.91	196.53
	9	86.52	105.44	100.8	168.87	67.35	462.48		67.9	78.1	96.53	160.37	52.16	331.78		93.91	95.45	171.98	98.55	77.44	343.73		74.09	85.06	157.3	134.43	51.26	193.66
	10	31.64	29.76	31.61	45.22	23.75	96.37		20.24	13.56	18.82	54.7	16.4	73.75		37.74	28.62	54.06	58.13	27.38	106.49		27.59	24.61	55.48	62.87	8.39	72.29
	11	34.96	30.46	34.4	45.52	24.06	101.49		21.87	14.64	19.84	59.75	15.15	78.99		41.19	30.17	57.89	50.02	27.04	109.01		29.73	24.67	57.3	67.82	7.1	71.31
	12	35.56	29.79	36.85	44.37	23.31	103.22		22.07	15.93	20.95	60.28	15.43	79.85		42.12	29.91	57.6	45.57	26.8	107.4		30.65	26.52	58.64	69.4	8.88	70.38

## Sheet: Fig. 3B
	Basal respiration, fold change								Maximal respiration, fold change
	Scr shRNA		Scr shRNA		CBS shRNA		CBS shRNA		Scr shRNA		Scr shRNA		CBS shRNA		CBS shRNA
	21% O2		40% O2		21% O2		40% O2		21% O2		40% O2		21% O2		40% O2
	1		0.7246		1.0787		0.7801		1		0.8814		0.937		0.808
	1		0.821		0.8802		0.7662		1		0.8474		0.8622		0.8181
	1		1.0813		1.9391		1.5939		1		1.114		1.6099		1.3546
	1		0.9896		0.6422		0.7662		1		0.8356		0.3467		0.5377
	1		1.0981		1.1036		1.6132		1		0.8629		1.1378		1.084
	1		0.7655		0.7615		0.443		1		0.7036		0.6652		0.3437

## Sheet: Fig. 3C
	Cyto calcium amplitude								Representative tracings
	Scr shRNA		Scr shRNA		CBS shRNA		CBS shRNA		Time (s)	Scr shRNA		Scr shRNA		CBS shRNA		CBS shRNA
	21% O2		40% O2		21% O2		40% O2			21% O2		40% O2		21% O2		40% O2
	257.718		351.296		287.679		310.827		0.207	47.3268		71.5882		57.4075		46.9583
	200.681		271.128		226.458		343.303		2.215	47.3268		71.5882		57.4075		46.9583
	268.884		404.123		281.06		338.928		4.555	47.3268		71.5882		57.4075		46.9583
	294		515		601		380		6.367	47.3268		71.5882		57.4075		46.9583
	261.656		781.58		388.691		627.504		8.29	47.3268		71.5882		57.4075		46.9583
			357		332		547		10.323	47.3268		71.5882		57.4075		46.9583
	251		470		633		725		12.247	47.3268		71.5882		57.4075		46.9583
									14.325	47.3268		71.5882		57.4075		46.9583
									16.352	47.3268		71.5882		57.4075		46.9583
									18.357	47.3268		71.5882		57.4075		46.9583
									20.283	47.3268		71.5882		57.4075		46.9583
									22.299	47.3268		71.5882		57.4075		46.9583
									24.275	47.2347		66.234		57.0227		46.9583
									26.283	47.1425		69.1489		57.215		46.9583
									28.316	45.6732		69.9593		58.2755		46.9583
									30.303	48.6212		71.8948		54.7272		46.9583
									32.336	45.8564		68.1398		56.1593		46.9583
									34.283	47.5113		67.7373		53.3985		46.9583
									36.204	47.6959		68.0391		56.3509		46.9583
									38.286	48.4359		67.6368		55.8722		46.9583
									40.257	47.0504		71.5882		56.4467		46.9583
									42.291	46.0397		72.5093		55.5854		46.9583
									44.238	48.8995		71.9971		56.8306		46.7743
									46.347	49.1782		69.5538		53.6826		44.3043
									48.296	50.483		70.6706		54.9177		46.2231
									50.334	50.483		72.6118		53.967		44.5774
									52.259	85.3488		76.3329		58.5655		47.7883
									54.3	178.838		148.912		146.997		203.085
									56.312	300.272		462.773		311.496		386.741
									58.238	300.714		525.963		447.396		498.469
									60.236	262.391		487.776		459.125		524.434
									62.266	213.655		472.878		435.041		507.576
									64.273	180.364		402.026		354.742		402.892
									66.252	135.12		359.378		298.949		341.163
									68.309	115.229		293.269		271.836		293.486
									70.39	101.98		251.472		235.555		239.416
									72.306	96.0513		230.477		198.338		194.624
									74.235	98.3153		206.735		186.549		162.694
									76.345	92.9151		189.217		167.049		133.817
									78.217	89.9273		171.173		156.565		122.112
									80.207	101.865		167.635		145.366		101.98
									82.342	108.52		151.81		149.462		92.8039
									84.35	107.93		148.501		139.2		83.3049
									86.205	109.35		141.596		129.944		79.2667
									88.228	113.174		136.298		131.874		78.2149
									90.3	113.174		131.358		140.129		69.0478
									92.416	113.174		135.905		148.227		72.8171
									94.337	113.174		128.029		156.424		66.1341
									96.252	113.174		129.56		160.541		67.3355
									98.206	113.174		130.329		160.684		66.4339
									100.305	113.174		128.666		159.684		67.5363
									102.248	113.174		124.991		167.049		67.5363
									104.225	113.174		130.714		161.687		67.5363
									106.313	113.174		126.506		166.756		67.5363
									108.212	113.174		126.759		178.077		67.5363
									110.214	113.174		130.972		174.155		67.5363
									112.259	113.174		132.649		180.517		67.5363
									114.301	113.174		131.874		172.959		67.5363
									116.238	113.174		132.52		170.58		67.5363
									118.386	113.174		135.12		164.428		67.5363
									120.275	113.174		141.463		169.251		67.5363
									122.342	113.174		143.609		168.075		67.5363
									124.252
									126.211
									128.319
									130.267
									132.291
									134.317
									136.269
									138.295
									140.303

## Sheet: Fig. 3D
	Mito calcium amplitude								Representative tracings
	Scr shRNA		Scr shRNA		CBS shRNA		CBS shRNA		Time (s)	Scr shRNA		Scr shRNA		CBS shRNA		CBS shRNA
	21% O2		40% O2		21% O2		40% O2			21% O2		40% O2		21% O2		40% O2
	1.41143		2.10849		1.46888		1.62853		0	1.13		1.03		1.09		1.11
	1.60372		2.4079		2.0296		2.16358		5.05	1.11		1.03		1.09		1.1
	1.48		2.58		1.79		1.74		10.05	1.1		1.03		1.09		1.08
	1.56		2.26		2.46		1.79		15.06	1.09		1.03		1.09		1.06
	1.54		2.61		2.07		1.89		20.07	1.07		1.02		1.07		1.05
	1.51		1.96		2.01		1.38		25.07	1.07		1.03		1.06		1.05
									30.07	1.06		1.02		1.06		1.04
									35.06	1.06		1.01		1.04		1.03
									37.07	1.05		1		1.03		1.02
									39.05	1		1		1		1
									41.06	1.29		0.91		1.48		1.16
									43.08	1.43		1.22		1.81		1.5
									45.06	1.51		2.18		1.95		1.69
									47.05	1.56		2.39		2.04		1.76
									49.05	1.58		2.46		2.09		1.8
									51.06	1.59		2.49		2.13		1.84
									53.05	1.59		2.48		2.12		1.86
									55.08	1.58		2.46		2.08		1.86
									57.06	1.57		2.4		2.05		1.84
									59.05	1.54		2.33		1.99		1.81
									61.06	1.51		2.25		1.95		1.78
									63.05	1.49		2.15		1.9		1.74
									65.07	1.45		2.04		1.87		1.68
									67.06	1.42		1.95		1.81		1.62
									69.07	1.4		1.85		1.75		1.56
									71.06	1.37		1.76		1.7		1.5
									73.06	1.35		1.68		1.67		1.44
									75.04	1.32		1.63		1.61		1.37
									77.06	1.3		1.58		1.58		1.32
									79.05	1.28		1.54		1.57		1.28
									81.06	1.26		1.52		1.53		1.24
									83.06	1.24		1.55		1.52		1.2
									85.06	1.22		1.58		1.5		1.18
									87.05	1.2		1.59		1.46		1.15
									89.06	1.17		1.61		1.42		1.15
									91.07	1.15		1.63		1.38		1.14
									93.06	1.12		1.67		1.34		1.14
									95.06	1.1		1.69		1.3		1.14
									97.06	1.08		1.68		1.26		1.15
									99.06	1.06		1.7		1.22		1.15
									101.07	1.04		1.72		1.2		1.15
									103.07	1.02		1.7		1.17		1.14
									105.07	1.01		1.65		1.16		1.14
									107.05	1		1.58		1.14		1.13
									109.05	0.98		1.51		1.14		1.13
									111.05	0.97		1.47		1.13		1.11
									113.04	0.96		1.41		1.12		1.1
									115.05	0.94		1.37		1.11		1.07
									117.05	0.94		1.35		1.08		1.06
									119.05	0.93		1.34		1.07		1.04
									121.06	0.91		1.35		1.05		1.02

## Sheet: Fig. 4A
	Seahorse mitochondrial stress test timecourse
	Time points	Vehicle						Vehicle						1 mM AdoMet						1 mM AdoMet
		21% O2						40% O2						21% O2						40% O2
	1	109.09	122.62	115	143.21	104.85		94.68	113.23	76.25	99.45	117.35		90.52	113.23	95.59	150.6	87.76		69.65	82.27	88.18	105.46	121.82
	2	107.05	120.7	110.54	137.56	101.6		91.93	108.55	75.15	97.29	107.5		88.69	108.55	90.21	142.38	84.61		66.41	80.34	84.73	101.57	111.05
	3	104.77	119.75	107.63	135.3	99.13		91.04	103.79	74.32	96.05	104.04		86.9	103.79	87.45	138.16	82.25		65.72	78.19	83.68	99.66	105.48
	4	43.61	57.34	43.61	50.37	39.49		33.42	43.51	25.42	36.11	50.64		63.42	43.51	32.42	59.31	30.26		29.44	29.62	26.76	41.36	45.63
	5	44.47	47.19	43.4	49.61	37.56		33.44	43.8	26.69	35.92	44.86		54.48	43.8	32.57	57.69	29.04		27.77	30.34	27.55	42.96	43.27
	6	44.32	49.87	43.98	49.9	37.43		33.82	43.01	27.48	36.01	45.29		52.76	43.01	32.65	56.8	28.73		20.62	29.39	28.43	43.09	42.82
	7	198.17	157.78	224.13	290.65	168.88		175.79	130.58	150.93	193.99	199.86		127.69	130.58	165.13	265.5	125.95		142.24	114.01	155.28	175.32	209.61
	8	175.31	148.12	191.78	261.19	155.96		156.97	110.58	132.21	172.52	192.4		141.77	110.58	139.63	224.57	107.66		128.01	100.03	133.39	161.43	194.64
	9	163.26	147.28	174.65	242.74	157.4		149.76	107.39	125.75	171.18	190.02		143.83	107.39	127.26	204.27	108.87		120.66	97.99	127.05	159.86	184.26
	10	48.41	38.05	27.6	27.95	16.01		18.82	33.58	17.16	25.78	31.9		39.04	33.58	20.28	38.35	9.96		9.77	20.17	19.97	35.17	27.39
	11	43.33	39.85	32.17	37.05	22.11		21.27	34.69	20.04	30.18	34.3		41.13	34.69	23.63	43.67	15.63		13.48	22.14	22.29	37.06	32.52
	12	45.39	40.05	32.22	38.16	31.16		23.24	34.33	21.4	31.68	33.65		38.2	34.33	23.68	43.94	25.69		14.66	22.6	24.11	37.52	31.85

## Sheet: Fig. 4B
	Basal respiration, fold change								Maximal respiration, fold change
	Vehicle		Vehicle		1mM AdoMet		1mM AdoMet		Vehicle		Vehicle		1mM AdoMet		1mM AdoMet
	21% O2		40% O2		21% O2		40% O2		21% O2		40% O2		21% O2		40% O2
	1		1.1662		0.8039		0.8917		1		1.049		0.7381		0.8834
	1		0.90957		0.90957		0.71753		1		0.73368		0.73368		0.73715
	1		0.6929		0.85273		0.7887		1		0.70257		0.73093		0.70069
	1		0.65558		0.97528		0.62937		1		0.65089		0.82204		0.55951
	1		0.9692		0.8604		1.0435		1		1.1682		0.7051		1.2029

[truncated: 12 more sheets: Fig. 4C, Fig. 4D, Fig. 5A, Fig. 5B, Fig. 6A, Fig. 6B, Fig. 6C, Fig. 6D, Fig. 7A, Fig. 7B, Fig. 7C, Fig. 8]
